# Supplementary material for: Computational Characterization of the Binding Properties of the HIV1-Neutralizing Antibody PG16 and Design of PG16-Derived CDRH3 Peptides
Source: Biology (Basel). 2023 Jun 6;12(6):824. doi: 10.3390/biology12060824 (PMC10295463; doi:10.3390/biology12060824)
Supplement: Supplementary file 1 [file biology-12-00824-s001.zip]

Archive with 7 entries (7 files):
- 0README.txt
- CTYS.prepi
- MTYS.prepi
- NTYS.prepi
- leaprc.tys.ff14SB
- tys3.leap
- TYS.frcmod
