# Supplementary material for: Computational Characterization of the Binding Properties of the HIV1-Neutralizing Antibody PG16 and Design of PG16-Derived CDRH3 Peptides
Source: Biology (Basel). 2023 Jun 6;12(6):824. doi: 10.3390/biology12060824 (PMC10295463; doi:10.3390/biology12060824)
Supplement: Supplementary file 1 [file biology-12-00824-s001.zip › CTYS.prepi]

    0    0    201

tyrosine sulfate (-2); C-terminal residue
ctys.res
CTYS   INT  0
CORRECT     OMIT DU   BEG
  0.0000
   1  DUMM  DU    M    0  -1  -2     0.000      .0        .0      .00000
   2  DUMM  DU    M    1   0  -1     1.449      .0        .0      .00000
   3  DUMM  DU    M    2   1   0     1.523   111.21       .0      .00000
   4  N     N     M    3   2   1     1.540   111.208  -180.000 -0.519200
   5  H     H     E    4   3   2     0.996    41.824  -134.573  0.305500
   6  CA    CX    M    4   3   2     1.462   112.274   120.281 -0.114600
   7  HA    H1    E    6   4   3     1.081   110.103   -62.838  0.132700
   8  CB    CT    3    6   4   3     1.543   107.010    56.984  0.001200
   9  HB2   HC    E    8   6   4     1.087   108.229    61.866  0.040700
  10  HB3   HC    E    8   6   4     1.089   106.737   -52.617  0.040700
  11  CG    CA    S    8   6   4     1.512   116.510  -174.109 -0.015100
  12  CD1   CA    B   11   8   6     1.388   121.072  -101.760 -0.230000
  13  HD1   HA    E   12  11   8     1.077   119.715     2.164  0.138800
  14  CE1   CA    B   12  11   8     1.385   121.089  -177.163 -0.111000
  15  HE1   HA    E   14  12  11     1.073   121.423   178.471  0.146200
  16  CZ    CA    B   14  12  11     1.385   119.903    -0.074  0.236500
  17  CE2   CA    B   16  14  12     1.387   119.722    -0.045 -0.111000
  18  CD2   CA    S   17  16  14     1.381   119.849     0.104 -0.230000
  19  HD2   HA    E   18  17  16     1.079   119.143   178.989  0.138800
  20  HE2   HA    E   17  16  14     1.074   118.624   178.511  0.146200
  21  OH    OS    S   16  14  12     1.354   120.119  -177.294 -0.421900
  22  S     SO    3   21  16  14     1.667   118.980   -92.268  1.251600
  23  O1    O     E   22  21  16     1.442   103.755   -60.060 -0.645500
  24  O2    O     E   22  21  16     1.435   100.680   179.997 -0.645500
  25  O3    O     E   22  21  16     1.440   103.860    59.940 -0.645500
  26  C     C     M    6   4   3     1.530   112.274  -180.000  0.717600
  27  O     O2    E   26   6   4     1.236   114.429    59.719 -0.803600
  28  OXT   O2    E   26   6   4     1.233   115.983  -120.281 -0.803600


LOOP
  CD2   CG

IMPROPER
  CD1  CD2   CG   CB
   CG  CE1  CD1  HD1
  CD1   CZ  CE1  HE1
  CE1  CE2   CZ   OH
   CZ  CD2  CE2  HE2
   CG  CE2  CD2  HD2
   CA    O    C  OXT

DONE
STOP
