# Supplementary material for: Computational Characterization of the Binding Properties of the HIV1-Neutralizing Antibody PG16 and Design of PG16-Derived CDRH3 Peptides
Source: Biology (Basel). 2023 Jun 6;12(6):824. doi: 10.3390/biology12060824 (PMC10295463; doi:10.3390/biology12060824)
Supplement: Supplementary file 1 [file biology-12-00824-s001.zip › MTYS.prepi]

    0    0    2

tyrosine sulfate (-1)
tys.res
TYS   INT  0
CORRECT     OMIT DU   BEG
  0.0000
   1  DUMM  DU    M    0  -1  -2     0.000      .0        .0      .00000
   2  DUMM  DU    M    1   0  -1     1.449      .0        .0      .00000
   3  DUMM  DU    M    2   1   0     1.523   111.21       .0      .00000
   4  N     N     M    3   2   1     1.540   111.208  -180.000 -0.516300
   5  H     H     E    4   3   2     0.995    96.692    55.426  0.293600
   6  CA    CX    M    4   3   2     1.461   146.815  -129.521  0.181600
   7  HA    H1    E    6   4   3     1.081   110.118    76.763  0.041800
   8  CB    CT    3    6   4   3     1.544   107.000  -163.405  0.026700
   9  HB2   HC    E    8   6   4     1.087   108.211    61.839 -0.001700
  10  HB3   HC    E    8   6   4     1.089   106.722   -52.640 -0.001700
  11  CG    CA    S    8   6   4     1.512   116.505  -174.145  0.015400
  12  CD1   CA    B   11   8   6     1.388   121.089  -101.774 -0.214200
  13  HD1   HA    E   12  11   8     1.077   119.712     2.222  0.129500
  14  CE1   CA    B   12  11   8     1.385   121.080  -177.189 -0.130600
  15  HE1   HA    E   14  12  11     1.073   121.374   178.491  0.152200
  16  CZ    CA    B   14  12  11     1.384   119.888    -0.001  0.235700
  17  CE2   CA    B   16  14  12     1.387   119.769    -0.127 -0.130600
  18  CD2   CA    S   17  16  14     1.381   119.827     0.177 -0.214200
  19  HD2   HA    E   18  17  16     1.078   119.121   178.933  0.129500
  20  HE2   HA    E   17  16  14     1.073   118.655   178.503  0.152200
  21  OH    OS    S   16  14  12     1.355   120.093  -177.338 -0.416200
  22  S     SO    3   21  16  14     1.666   118.986   -92.291  1.249400
  23  O1    O     E   22  21  16     1.441   103.752   -60.058 -0.645600
  24  O2    O     E   22  21  16     1.435   100.711   179.993 -0.645600
  25  O3    O     E   22  21  16     1.440   103.853    59.965 -0.645600
  26  C     C     M    6   4   3     1.530   112.268   -40.396  0.536600
  27  O     O     E   26   6   4     1.195   121.103   143.115 -0.581900


LOOP
  CD2   CG

IMPROPER
  CD1  CD2   CG   CB
   CG  CE1  CD1  HD1
  CD1   CZ  CE1  HE1
  CE1  CE2   CZ   OH
   CZ  CD2  CE2  HE2
   CG  CE2  CD2  HD2

DONE
STOP
