# Supplementary material for: Computational Characterization of the Binding Properties of the HIV1-Neutralizing Antibody PG16 and Design of PG16-Derived CDRH3 Peptides
Source: Biology (Basel). 2023 Jun 6;12(6):824. doi: 10.3390/biology12060824 (PMC10295463; doi:10.3390/biology12060824)
Supplement: Supplementary file 1 [file biology-12-00824-s001.zip › NTYS.prepi]

    0    0    200

tyrosine sulfate (0); N-terminal residue
ntys.res
NTYS   INT  0
CORRECT     OMIT DU   BEG
  0.0000
   1  DUMM  DU    M    0  -1  -2     0.000      .0        .0      .00000
   2  DUMM  DU    M    1   0  -1     1.449      .0        .0      .00000
   3  DUMM  DU    M    2   1   0     1.523   111.21       .0      .00000
   4  N     N3    M    3   2   1     1.540   111.208  -180.000 -0.196800
   5  H1    H     E    4   3   2     1.012    68.430  -180.000  0.298100
   6  H2    H     E    4   3   2     1.012    68.426    60.029  0.298100
   7  H3    H     E    4   3   2     1.012    68.436   -59.976  0.298100
   8  CA    CX    M    4   3   2     1.507   180.000    90.000  0.256000
   9  HA    HP    E    8   4   3     1.081   110.119   150.178  0.031600
  10  CB    CT    3    8   4   3     1.543   106.991   -90.000  0.018200
  11  HB2   HC    E   10   8   4     1.086   108.220    61.871  0.012300
  12  HB3   HC    E   10   8   4     1.089   106.756   -52.665  0.012300
  13  CG    CA    S   10   8   4     1.513   116.502  -174.148 -0.012600
  14  CD1   CA    B   13  10   8     1.387   121.073  -101.744 -0.215800
  15  HD1   HA    E   14  13  10     1.076   119.732     2.188  0.128000
  16  CE1   CA    B   14  13  10     1.386   121.062  -177.203 -0.119600
  17  HE1   HA    E   16  14  13     1.073   121.373   178.406  0.149700
  18  CZ    CA    B   16  14  13     1.384   119.858    -0.009  0.231000
  19  CE2   CA    B   18  16  14     1.386   119.791    -0.138 -0.119600
  20  CD2   CA    S   19  18  16     1.381   119.821     0.195 -0.215800
  21  HD2   HA    E   20  19  18     1.078   119.078   178.962  0.128000
  22  HE2   HA    E   19  18  16     1.073   118.670   178.487  0.149700
  23  OH    OS    S   18  16  14     1.354   120.054  -177.345 -0.417900
  24  S     SO    3   23  18  16     1.666   118.991   -92.298  1.248500
  25  O1    O     E   24  23  18     1.442   103.769   -60.049 -0.644900
  26  O2    O     E   24  23  18     1.435   100.721  -179.972 -0.644900
  27  O3    O     E   24  23  18     1.441   103.870    59.962 -0.644900
  28  C     C     M    8   4   3     1.530   112.282    33.005  0.562100
  29  O     O     E   28   8   4     1.195   121.149   143.076 -0.588900


LOOP
  CD2   CG

IMPROPER
  CD1  CD2   CG   CB
   CG  CE1  CD1  HD1
  CD1   CZ  CE1  HE1
  CE1  CE2   CZ   OH
   CZ  CD2  CE2  HE2
   CG  CE2  CD2  HD2

DONE
STOP
