# Supplementary material for: Computational Characterization of the Binding Properties of the HIV1-Neutralizing Antibody PG16 and Design of PG16-Derived CDRH3 Peptides
Source: Biology (Basel). 2023 Jun 6;12(6):824. doi: 10.3390/biology12060824 (PMC10295463; doi:10.3390/biology12060824)
Supplement: Supplementary file 1 [file biology-12-00824-s001.zip › leaprc.tys.ff14SB]

# Loading parameters for O-tyrosine sulfate
#  A.H.C.Horn VI/2021
#
# source leaprc.tys.ff14SB *after* loading gaff

# Add new atom type
addatomtypes { { "SO"  "S"  "sp3"} }

# Load additional parameters (converted from gaff2)
loadamberparams TYS.frcmod

# Load residue templates with
#  structures (HF/6-31G*) and RESP charges
# 1, mid-chain  TYS
loadamberprep MTYS.prepi
# 2, C-terminal CTYS
loadamberprep CTYS.prepi
# 3, N-terminal NTYS
loadamberprep NTYS.prepi


 
