# Supplementary material for: Computational Characterization of the Binding Properties of the HIV1-Neutralizing Antibody PG16 and Design of PG16-Derived CDRH3 Peptides
Source: Biology (Basel). 2023 Jun 6;12(6):824. doi: 10.3390/biology12060824 (PMC10295463; doi:10.3390/biology12060824)
Supplement: Supplementary file 1 [file biology-12-00824-s001.zip › tys3.leap]

# -----------------------------------
# Sample input for sulfo tyrosine TYS
#  (TYS)3 for AMBER (leap)
#
# If you use the TYS parameters in your work, please cite:
# M. Deubler, L. Weißenborn, S. Leukel, A. H. C. Horn, J. Eichler, H. Sticht
# "Computational characterization of the binding properties of the
#  HIV1-neutralizing antibody PG16 and design of PG16-derived CDRH3 peptides"
# Biology, 2023
#
source leaprc.protein.ff14SB
source leaprc.water.tip3p
source leaprc.tys.ff14SB
#
s = sequence {NTYS TYS CTYS}
solvateoct s TIP3PBOX 11.0 0.9
addions s Na+ 0
saveamberparm s tys3.top tys3.crd
savepdb s tys3.pdb
quit
# End of input
# -----------------------------------
