# Supplementary material for: Computational Characterization of the Binding Properties of the HIV1-Neutralizing Antibody PG16 and Design of PG16-Derived CDRH3 Peptides
Source: Biology (Basel). 2023 Jun 6;12(6):824. doi: 10.3390/biology12060824 (PMC10295463; doi:10.3390/biology12060824)
Supplement: Supplementary file 1 [file biology-12-00824-s001.zip › TYS.frcmod]

MTYS - parameters transferred from gaff2
MASS
SO 32.060        2.900               gaff2/parchk2: polarizability 

BOND
CA-OS  357.50   1.370       gaff2/parmchk2: ca-os
OS-SO  387.80   1.623       gaff2/parmchk2: os-s6
O -SO  683.00   1.453       gaff2/parmchk2: o -s6

ANGLE
CA-CA-OS   87.300     119.200   gaff2/parmchk2: ca-ca-os
CA-OS-SO   66.200     117.180   gaff2/parmchk2: ca-os-s6
O -SO-OS  126.600     108.560   gaff2/parmchk2: o -s6-os
O -SO-O   128.200     120.050   gaff2/parmchk2: o -s6-o

DIHE
CA-CA-OS-SO   2    1.800       180.000           2.000        gaff2/parmchk2: ca-ca-os-s6
CA-OS-SO-O    3    3.600       180.000           2.000        gaff2/parmchk2: ca-os-s6-o

IMPROPER
CA-CA-CA-HA         1.1          180.0         2.0          Using the default value
CA-CA-CA-OS         1.1          180.0         2.0          Using the default value

NONBON
  SO          1.9825  0.2824    gaff2/parmchk2: s6
